# Supplementary material for: Membrane lipid nanodomains modulate HCN pacemaker channels in nociceptor DRG neurons
Source: Nat Commun. 2024 Nov 15;15:9898. doi: 10.1038/s41467-024-54053-z (PMC11568329; doi:10.1038/s41467-024-54053-z)
Supplement: Supplementary file 4 — Source Data [file 41467_2024_54053_MOESM4_ESM.xlsx]

## Sheet: Fig. 1g
CTxB FRET	FRET Efficiency	Mean			FRET Efficiency	Mean			FRET Efficiency	Mean			FRET Efficiency	Mean			FRET Efficiency	Mean
control	0.12	0.1		5 mM beta-CD	0	0.0285714		WSC	0.16	0.151		50 uM SDS	0.17	0.17		30 uM Triton	0.3	0.23
	0.08				0				0.12				0.2				0.24
	0.11				0.08				0.14				0.17				0.22
	0.08				0.04				0.12				0.16				0.21
	0.07				0.04				0.19				0.15				0.18
	0.1				0				0.3
	0.1				0.04				0.15
	0.17								0.12
	0.15								0.11
	0.15								0.1
	0.08
	0.06
	0.09
	0.06
	0.12
	0.11
	0.12
	0.13
	0.08
	0.07
	0.06
	0.09

## Sheet: Fig 1h
L10 FRET	FRET Efficiency	Mean			FRET Efficiency				FRET Efficiency				FRET Efficiency				FRET Efficiency
control	0.13	0.1175		beta-CD	0.28	0.178571		WSC	0.02	0.04875		50 uM SDS	0.04	0.04625		30 uM Triton	0.08	0.0514286
	0.12				0.17				0.06				0				0.06
	0.15				0.17				0.04				0.1				0.02
	0.1				0.16				0.07				0.06				0.08
	0.14				0.1				0.02				0.07				0.08
	0.12				0.24				0.03				0.07				0.01
	0.07				0.13				0.08				0.02				0.03
	0.11								0.07				0.01

## Sheet: Fig 2d
CTxB FRET	HEK	large DRG	Small DRG	hepatocyte	Fibroblast	Pacemaker	H9C2		L10 FRET	HEK	Large DRG	Small DRG	hepatocyte
	0.12	0.1	0.17	0.14	0.06	0.12	0.02			0.13	0.13	0.04	0.09
	0.08	0.05	0.19	0.17	0.03	0.15	0			0.12	0.13	0.07	0.02
	0.11	0.06	0.18	0.2	0.1	0.25	0.01			0.15	0.07	0.02	0.1
	0.08	0.05	0.17		0.07	0.19	0.06			0.1	0.12	0.01	0.07
	0.07	0.09	0.16		0.09	0.21	0			0.14	0.075	0.06	0.1
	0.1	0.09	0.2		0.07	0.17				0.12	0.08	0.08	0.06
	0.1	0.1	0.22			0.21				0.07		0.05
	0.17	0.09	0.26			0.16						0.03
	0.15	0.07	0.31
	0.15	0.06	0.27
	0.08		0.26
	0.06		0.2
	0.09
	0.06
	0.12
	0.11
average	0.113	0.076	0.213	0.17	0.07	0.1825	0.018			0.118571	0.100833	0.045	0.0733333

## Sheet: Fig. 3 a and b
CTxB FRET	Control	beta CD	WSC		L10 FRET	Control	beta CD	WSC
	0.17	0.1	0.18			0.04	0.12	0.03
	0.19	0.06	0.18			0.07	0.09	0.04
	0.18	0.04	0.2			0.02	0.12	0.07
	0.17	0.05	0.22			0.01	0.21	0.04
	0.16	0.11	0.2			0.06	0.11	0.04
	0.2	0.12				0.08		0.05
	0.22	0.03				0.05		0.02
		0.03				0.03		0.03
		0.03				0.04

## Sheet: Fig. 3 d and e
Spontaneous
Control	0 pA	20 pA	40 pA	60 pA	80 pA	100 pA			BCD	0 pA	20 pA	40 pA	60 pA	80 pA	100 pA			WSC	0 pA	20 pA	40 pA	60 pA	80 pA	100 pA
E561	3	8	16	20	22	14			E544	6	25	25	3	2	2			E174	8	15	23	28	31	44
E68	6	13	18	22	26	28			E554	7	22	11	3	2	2			E526	6	8	9	1	1	1
E44	4	14	18	21	22	21			E558	16	30	30	30	9	4			E552	2	7	12	12	4	3
E77	6	13	17	20	19				E570	5	9	5
E78	3	16							E50	7	18
E106	12	22	32	37	39	39			E45	13	22	26	27
									E46	9
									E81	13	21	27
									E109	7	17	24	28	32	35
									E111	9	21	29	32
									E112	21	34	41	44	44	41
									E115	12
									E117	9
									E118	7	30	32
AVERAGE	5.66667	14.3333	20.2	24	25.6	25.5			AVERAGE	10.0714	22.6364	25	23.8571	17.8	16.8			AVERAGE	10	14.6667	13.6667	12	16	16
NonSpontaneous
	0 pA	20 pA	40 pA	60 pA	80 pA	100 pA				0 pA	20 pA	40 pA	60 pA	80 pA	100 pA				0 pA	20 pA	40 pA	60 pA	80 pA	100 pA
E547	0	0	7	12	16	18			E545	0	0	0	6	10	13			E551	0	0	1	8	10	13
E555	0	0	1	6	10	12			E553	0	0	2	10	12	14			E522	0	0	5	9	11	14
E556	0	0	7	10	10	9			E119	0	6	15	24	22	27			E525	0	2	1	1	1	1
E568	0	1	5	7	9	9												E583	0	0	1	5	9	4
E62	0	0	1	4	4	2												E518	0	0	1	4	5	6
E75	0	7	5	4	5	5												E181	0	0	6	8	11	13
E76	0	9	14	12	9	7												E185	0	0	4	6	10	10
E332	0	20	28	30	26	12
E355	0	0	1	3	9	17
AVERAGE	0	4.11111	7.66667	9.77778	10.8889	10.1111			AVERAGE	0	2	5.66667	13.3333	14.6667	18			AVERAGE	0	0.285714	2.71429	5.85714	8.14286	8.71429

## Sheet: Fig 4d
CTxB FRET	Small DRG control	Small DRG 10 nM paclitaxel	Small DRG 1 uM paclitaxel	CTxB FRET	Large DRG control	large DRG 10 nM pac	large DRG 1 uM pac
	0.26	0.02	0.07		0.11	0.06	0.1
	0.31	0.08	0.09		0.15	0.03	0.13
	0.27	0.06	0.1		0.1	0.08	0.08
	0.26	0.14	0.06		0.07	0.05	0.07
	0.2	0.07			0.11	0.13	0.12
	0.18	0.05			0.06
	0.19
	0.23
	0.18
	0.2
	0.26
L10 FRET	Small DRG control	Small DRG 10 nM paclitaxel
	0.02	0.07
	0.02	0.05
	0.05	0.08
	0.03	0.06
	0.04	0.08
		0.07

## Sheet: Fig. 4g
Current applied (pA)	E120	E121	E122	E123		Average
0	7	15	21	23		16.5	3.59398
20	17	21	28	28		23.5	2.72336
40	16	27				21.5	5.5
Control
Current applied (pA)	E68	E44	E77	E78	E102	E103	E106	Average
0	6	4	6	3	1	4	12	5.14286	1.31708
20	13	14	13	16	15	22	22	16.4286	1.49375
40	18	18	17		19	31	32	22.5	2.86065

## Sheet: FIg. 5 g, h, i-r
Short Protocol (2 s)
Control	V1/2	Slope	deltaG	Tau deacti	Tau 1 activ	Tau 2 activ		BCD	V1/2	Slope	deltaG	Tau deacti	Tau 1 activ	Tau 2 activ		cAMP	V1/2	Slope	deltaG	Tau	Tau 1 activ	Tau 2 activ		BCD cAMP	V1/2	Slope	deltaG	Tau	Tau 1 activ	Tau 2 activ		Pac	V1/2	Slope	deltaG	Tau	Tau 1 activ	Tau 2 activ		Pac cAMP	V1/2	Slope	deltaG	Tau	Tau 1 activ	Tau 2 activ
E543	-87.9	8.8	-5.89468	551	63	397		E558	-92.8	11.1	-4.93377	754				E511	-80.492	8.9548	-5.30458	736	68	279		E523	-78.957	9.37	-4.97285	727	43	233		E581	-83.882	11	-4.50019	605	69	597		E599	-73.5	9.3304	-4.64881	678	42	139
E63	-92	8.9	-6.10031	448	79	399		E50	-89	9.5	-5.52867	627	48.9	505		E513	-82.401	9.1963	-5.28778	630	60	197		E605	-77.2	10.46	-4.35552	853	43	488		E585	-89.141	11.5	-4.5744	875				E602	-83.261	10.808	-4.54622	558	52	346
E75	-88	8.9	-5.83508	497	62	305		E81	-90.8	9.5	-5.64049	563	67	391		E517	-85.234	8.9	-5.65168	724	71	304		E606	-75.475	8.3818	-5.31398	737	40	144		E120	-93.3	10.6	-5.19434	941	100	541		E607	-77.172	9.445	-4.82183	716	48	384
E76	-95	9.8	-5.72074	480	82	288		E82	-86	10.2	-4.97568	684	58	370		E565	-82.739	8.5	-5.74441	645	69	170		E58	-91	12	-4.47522	606	45	272		E121	-88.6	10.1	-5.17686	586	85	464		E125	-83	12.5	-3.91852	738	57	198
E77	-105	8.6	-7.20519	340	106	404		E108	-91.5	9.4	-5.74444	645	67	455		E64	-81	9	-5.31125	681	47	109		E84	-80	8.1	-5.82853	730				E122	-87.2	10.4	-4.94809	869	77	340		E126	-79	9.1	-5.12318	803	57	343
E78	-95	8.9	-6.29924	604	102	492		E109	-88	9.8	-5.29921	378	59	388		E70	-92	9	-6.03253	785	57.8	336		E88	-81	12.5	-3.8241	551	54	289		E123	-83	9.1	-5.38259	750	55	200		E127	-82.2	10.6	-4.57636	862	53	191
E106	-86	9.6	-5.28666	677	80	381		E112	-97	10.1	-5.66767	488	74	411		E71	-86	8.8	-5.76727	778	74	423		E90	-85	9.8	-5.11855	724	52	270		E124	-95	13.2	-4.24721	591	87	548		E128	-83	10.3	-4.75549	805	52	314
								E117	-95.5	11.2	-5.03199	684	75	482		E73	-81	8.1	-5.90139	813	43.5	216		E91	-81	12	-3.98344	614	54	292
								E118	-91.5	12	-4.49981	581	64	691		E74	-79	8	-5.82762	785	51	287
	-92.7	9.07143	-6.04884	513.857	82	380.857			-91.3444	10.3111	-5.25797	600.444	64.1125	461.625			-83.3184	8.71679	-5.64761	730.778	60.1444	257.889			-81.204	10.3265	-4.73402	692.75	47.2857	284
	2.45134	0.168628	0.226805						1.19423	0.198939	0.111574						1.31654	0.140865	0.0934642						1.72071	0.6017	0.244248						-88.589	10.8429	-4.86052	745.286	78.8333	448.333			-80.1619	10.2976	-4.6272	737.143	51.5714	273.571
																																	1.68269	0.484452	0.160326						1.41874	0.444522	0.139059
Long Protocol (5 s)
Control	V1/2	Slope	deltaG	z				BCD	V1/2	Slope	deltaG	z				cAMP	V1/2	Slope	deltaG	z				BCD cAMP	V1/2	Slope	deltaG	z				Pac	V1/2	Slope	deltaG	z				Pac cAMP	V1/2	Slope	deltaG	z
E543	-82.9	7.1	-6.8905	3.59155				E553	-80.435	9	-5.2742	2.83333				E511	-76.709	6.0728	-7.45438	4.19905				E523	-77.572	7.8	-5.86901	3.26923				E581	-77.844	8.0314	-5.7199	3.17504				E599	-74.07	8.7283	-5.00803	2.92153
E568	-92	6.1	-8.90046	4.18033				E554	-79.026	10.074	-4.62938	2.53127				E513	-77.839	5.4777	-8.38597	4.65524				E562	-75.324	7.4463	-5.96963	3.42452				E584	-73.394	7.5088	-5.76825	3.39602				E602	-69.751	10.246	-4.01745	2.48878
E573	-82	6.5	-7.44483	3.92308				E558	-87.663	9.76	-5.30055	2.6127				E517	-79.5	6.214	-7.55006	4.10364				E605	-71.963	7.7648	-5.46932	3.28405				E585	-83.86	9	-5.49878	2.83333				E604	-74.031	7.2601	-6.01763	3.51235
E582	-86.273	6.7	-7.59896	3.80597				E572	-85.637	9.842	-5.1349	2.59094				E565	-80	5.4172	-8.71504	4.70723				E606	-79.133	7.7434	-6.03087	3.29313				E586	-92.802	8.901	-6.1528	2.86485				E607	-73.719	9.6845	-4.49217	2.63307
	-85.7933	6.6	-7.70869	3.89832					-83.1903	9.669	-5.08476						-78.512	5.79542	-8.02636						-75.998	7.68863	-5.83471						-81.975	8.3603	-5.78493						-72.8928	8.97973	-4.88382
	2.2641	0.208167	0.425383	0.122694					2.06003	0.232701	0.156083						0.757959	0.203336	0.310594						1.55567	0.0816133	0.126283						4.19797	0.357631	0.135928						1.05019	0.653228	0.428654

## Sheet: Fig. 5j
	Current amplitude (pA)	Before	After beta CD		Percentage increase
	E624	333	386		1.15916
	E625	233	306		1.3133
	E627	173	218		1.26012
	E631	491	636		1.29532
					1.25697
					0.0344249

## Sheet: Fig. 6c
	L10-CFP/HCN2-YFP FRET	Control	beta-CD	Paclitaxel
		0.08	0.06	0.02
		0.09	0.01	0.05
		0.11	0.03	0.04
		0.09	0.05	0.04
		0.1	0.01	0.06
		0.09	0	0.02
		0.11	0.04	0.03
				0.03

[truncated: 17 more sheets: Fig. 6f and h, Fig. 7c, Fig. 7e, Fig. 7 g-k , Fig. 8 b-d, i-l , Fig. 8 e-g, Fig. S1e, Fig. S2g, Fig. S3b, Fig. S4b, Fig. S6a, Fig. S6b, Fig. S7c-d, Fig. S8, Fig. S9, Fig. S10, Fig S11 d-e]
